# Supplementary material for: Data on cell viability of human lung fibroblasts treated with polyphenols-rich extract from Plinia trunciflora (O. Berg) Kausel)
Source: Data Brief. 2016 Jan 22;6:728–31. doi: 10.1016/j.dib.2016.01.028 (PMC4738006; doi:10.1016/j.dib.2016.01.028)
Supplement: Supplementary file 1 — Supplementary material [file mmc1.zip]

Archive with 4 entries (4 files):
- coi_disclosure_Salvador.pdf
- coi_disclosure_Caroline_Calloni.pdf
- coi_disclosure_Luana_Martnez.pdf
- coi_disclosure_Luciana_Santos.pdf
